# Supplementary material for: Cryopreserving Rabbit Semen: Impact of Varying Sperm Concentrations on Quality and the Standardization of Protocol
Source: Vet Sci. 2023 Dec 22;11(1):9. doi: 10.3390/vetsci11010009 (PMC10818829; doi:10.3390/vetsci11010009)
Supplement: Supplementary file 1 [file vetsci-11-00009-s001.zip]

Archive with 1 entries (1 files):
- vetsci-2737584-supplementary.pdf
